# Supplementary material for: Prevalent role of homologous recombination in the repair of specific double-strand breaks in Rhizobium etli
Source: Front Microbiol. 2024 Feb 28;15:1333194. doi: 10.3389/fmicb.2024.1333194 (PMC10932983; doi:10.3389/fmicb.2024.1333194)
Supplement: Supplementary file 1 [file Table_1.XLSX]

## Sheet: Suppl Table 1
Supplementary Table 1. Primers employed in this work
Primer	Sequence (5’ to 3’)a	Comments/Reference
ApaLIU	AGTAAGCTTTCCTTGAAGAGAACG	HindIII site; this work
NarL	ATTTCTAGACGTTACAGATCAGGC	XbaI site; this work
1U	CTGAAACCCAACAAAAG	(Yáñez-Cuna et al. 2016)
2L	GCAAGGCGATTAAGTTG	(Yáñez-Cuna et al. 2016)
3U	CTTGTCCAGATAGCCCAGTA	(Yáñez-Cuna et al. 2016)
4L	AAAACGCTGTCATTCTC	(Yáñez-Cuna et al. 2016)
ISceI chK Lw	CTCGCCGATTACCCTGTTAT	I-SceI site;
		(Yáñez-Cuna et al. 2016)
ISceI chK Up	AGGGATAACAGGGTAAT	I-SceI site;
		(Yáñez-Cuna et al. 2016 )
RecAUp	GGTTGATGAAGATCACCATGC	This work
RecALw	CTGGTAGAGGACAAATCGGT	This work
F7 Fwd	GTCTTTCAGGAAGCGCTCGAAGAT	This work
F7 Rev	GCCGAGTCTACTTTACGTCGCTTT	This work
F7 202 Rev	ACGCGGTTAGATACCAAGATGGTG	This work
F7 356 Fwd	CCACGTACTTTTCGGTGTCATCCT	This work
Up-525	AGCGGAATTCAATTTCACACAGGA	EcoRI site;
		(Yáñez-Cuna et al. 2016)
Lw-525	GGGCTGCAGGTCGACTTATTA	PstI and SalI sites;
		(Yáñez-Cuna et al. 2016)
SceI site Up	gatcTAGGGATAACAGGGTAATCGGCGA	This work
SceI site Lw	gatcTCGCCGATTACCCTGTTATCCCTA	This work
a Underlined, restriction sites.
b Lower case, single strand DNA

## Sheet: Suppl Table 2
Supplementary Table 2. Repeated sequences on the pSym of Rhizobium etli CFN42
Repeat Name	Length (bp)	Copy	Start Position	End Position	Plasmid size after recombination between repeats (in Kb)
P1	161	a	31641	31801	Inverted repeat
		b	83254	83414	222.5
		c	128321	128481
P2	135	a	31987	32121	Inverted repeat
		b	82930	83064	221.5
		c	127997	128131
P3	203	a	76045	76247	Inverted repeat
		b	193593	193795
P4	839	a	202685	203523	NP
		b	317534	318372
P5	1295	a	219759	221053	NP
		b	281262	282556
P6	530	a	221330	221859	NP
		b	350369	350899
P7	1228	a	281262	282489	NP
		b	323316	324543
P8	239	a	317622	317861	NP
		b	357176	357415
P9	304	a	318069	318372	NP
		b	356660	356963
		a	221461	221863	NP
P10	402	b	344192	344594	Inverted repeats
		c	350370	350768
F1	193	a	50214	50406	80
		b	341691	341883
F2	193	a	57175	57368	264
		b	60815	61008
F3	86	a	57556	57641	264
		b	61196	61281
F4	1117	a	82904	84021	221.5
		b	127971	129089
F5	458	a	105331	105789	150.9
		b	325190	325648
F6	2499	a	111399	113898	124.5
		b	360674	363173
F7	870	a	202626	203496	216.4
		b	356601	357476
F8	74	a	213357	213431	NP
		b	319873	319947
F9*	4709	a	216486	221195	NP
		b	319988	324685
F10	575	a	221461	222036	NP
		b	344192	344767
F11	268	a	274501	274768	NP
		b	329390	329657
F12	106	a	275172	175278	NP
		b	330061	330167
A list of all repeated sequences found on Rhizobium etli CFN42 pSym showing its size, position and, if they can recombine, the size of pSymD after recombination. pSymD has a deletion between the repeated nifHDK operons (* F9 repeats). Underlined, we represent those sequences that are absent from pSymD. NP denotes that recombination between a pair of repeats is Not Possible since one of them (unde…

## Sheet: Suppl Table 3
Supplementary Table 3. Results of the analysis of CFNX55D2 pJN105mega transconjugants.
Isolate Number	pSymD (kb)	F7 joinpoint	F7a	F7b	Km	nifH	I-SceI site	Class
1	216	+	-	-	s	-	-	DCO
2	216	+	-	-	s	-	-	DCO
3	216	+	-	-	s	-	-	DCO
4	216	+	-	-	s	-	-	DCO
5	268	-	+	+	r	-	+	SceI inactivation
6	216	+	-	-	s	-	-	DCO
7	216	+	-	-	s	-	-	DCO
8	216	+	-	-	s	-	-	DCO
9	216	+	-	-	s	-	-	DCO
10	216	+	-	-	s	-	-	DCO
11	216	+	-	-	s	-	-	DCO
12	216	+	-	-	s	-	-	DCO
13	216	+	-	-	s	-	-	DCO
14	216	+	-	-	s	-	-	DCO
15	268	-	+	+	r	-	+	SceI inactivation
16	216	+	-	-	s	-	-	DCO
17	216	+	-	-	s	-	-	DCO
18	216	+	-	-	s	-	-	DCO
19	216	+	-	-	s	-	-	DCO
20	216	+	-	-	s	-	-	DCO
21	216	+	-	-	s	-	-	DCO
22	216	+	-	-	s	-	-	DCO
23	216	+	-	-	s	-	-	DCO
24	216	+	-	-	s	-	-	DCO
25	216	+	-	-	s	-	-	DCO
26	216	+	-	-	s	-	-	DCO
27	216	+	-	-	s	-	-	DCO
28	216	+	-	-	s	-	-	DCO
29	216	+	-	-	s	-	-	DCO
30	216	+	-	-	s	-	-	DCO
31	216	+	-	-	s	-	-	DCO
32	216	+	-	-	s	-	-	DCO
33	216	+	-	-	s	-	-	DCO
34	216	+	-	-	s	-	-	DCO
35	216	+	-	-	s	-	-	DCO
36	216	+	-	-	s	-	-	DCO
37	216	+	-	-	s	-	-	DCO
38	216	+	-	-	s	-	-	DCO
39	216	+	-	-	s	-	-	DCO
40	216	+	-	-	s	-	-	DCO
41	216	+	-	-	s	-	-	DCO
42	216	+	-	-	s	-	-	DCO
43	216	+	-	-	s	-	-	DCO
44	216	+	-	-	s	-	-	DCO
45	216	+	-	-	s	-	-	DCO
46	*	-	-	+		-	-
47	268	-	+	+	r	-	+	SceI inactivation
48	216	+	-	-	s	-	-	DCO
49	216	+	-	-	s	-	-	DCO
50	216	+	-	-	s	-	-	DCO
Abbreviations: pSym (kb), Indicates the estimated size of the symbiotic plasmid in kilobases. (*), If it has a different size; F7 joinpoint, A PCR to amplify the recombinant version of repeat F7; F7a, A PCR that amplifies F7 repeat on position 202 kb; F7b, A PCR that amplifies F7 repeat on position 306 kb; Km, indicates if the strain is resistant (r) or sensitive (s) to Kanamycin; nifH, a PCR to …

## Sheet: Suppl Table 4
Supplementary Table 4. Results of the analysis of CFNX55D1 pJN105mega transconjugants.
Isolate Number	pSymD (kb)	F7 joinpoint	F7a	F7b	Km	nifH	I-SceI site	M	AN	Class
1	268	-	+	+	r	-	-	+	2	NHEJ
2	268	-	+	+	r	-	-	+	1	GC
3	216	+	-	-	s	-	-	+	-	DCO
4	268	-	+	+	r	-	-	+	2a	NHEJ
5	216	+	-	-	s	-	-	+	-	DCO
6	216	+	-	-	s	-	-	+	-	DCO
7	216	+	-	-	s	-	-	+	-	DCO
8	268	-	+	+	r	-	-	+	2	NHEJ
9	216	+	-	-	s	-	-	+	-	DCO
10	216	+	-	-	s	-	-	+	-	DCO
11	216	+	-	-	s	-	-	+	-	DCO
12	268	-	+	+	r	-	-	+	2	NHEJ
13	268	-	+	+	r	-	-	+	2	NHEJ
14	216	+	-	-	s	-	-	+	-	DCO
15	268	-	+	+	r	-	-	+	2	NHEJ
16	268	-	+	+	s	+	-	+	1	ACO
17	268	-	+	+	r	-	-	+	2	NHEJ
18	216	+	-	-	s	-	-	+	-	DCO
19	216	+	-	-	s	-	-	+	-	DCO
20	268	-	+	+	r	-	+	+	2	Non-SceI digestion
21	216	+	-	-	s	-	-	+	-	DCO
22	268	-	+	+	r	-	-	+	2	NHEJ
23	216	+	-	-	s	-	-	+	-	DCO
24	216	+	-	-	s	-	-	+	-	DCO
25	268	-	+	+	r	-	-	+	1	GC
26	268	-	+	+	r	-	-	+	2	NHEJ
27	216	+	-	-	s	-	-	+	-	DCO
28	216	+	-	-	s	-	-	+	-	DCO
29	216	+	-	-	s	-	-	+	-	DCO
30	*	-	-	-	s	-	-	+	-	*
31	268	-	+	+	s	+	-	+	1	ACO
32	216	+	-	-	s	-	-	+	-	DCO
33	216	+	-	-	s	-	-	+	-	DCO
34	268	-	+	+	s	+	-	+	1	ACO
35	268	-	+	+	r	-	+	+	2	Non-SceI digestion
36	268	-	+	+	s	+	-	+	1	ACO
37	216	+	-	-	s	-	-	+	-	DCO
38	216	+	-	-	s	-	-	+	-	DCO
39	216	+	-	-	s	-	-	+	-	DCO
40	216	+	-	-	s	-	-	+	-	DCO
41	268	-	+	+	r	-	+	+	2	Non-SceI digestion
42	216	+	-	-	s	-	-	+	-	DCO
43	216	+	-	-	s	-	-	+	-	DCO
44	268	-	+	+	r	-	-	+	1	GC
45	216	+	-	-	s	-	-	+	-	DCO
46	216	+	-	-	s	-	-	+	-	DCO
47	268	-	+	+	r	-	-	+	1	GC
48	216	+	-	-	s	-	-	+	-	DCO
49	216	+	-	-	s	-	-	+	-	DCO
50	216	+	-	-	s	-	-	+	-	DCO
51	216	+	-	-	s	-	-	+	-	DCO
52	216	+	-	-	s	-	-	+	-	DCO
53	268	-	+	+	r	-	-	+	2	NHEJ
54	216	+	-	-	s	-	-	+	-	DCO
55	216	+	-	-	s	-	-	+	-	DCO
56	216	+	-	-	s	-	-	+	-	DCO
57	216	+	-	-	s	-	-	+	-	DCO
58	216	+	-	-	s	-	-	+	-	DCO
59	216	+	-	-	s	-	-	+	-	DCO
60	268	-	+	+	s	+	-	+	1	ACO
61	216	+	-	-	s	-	-	+	-	DCO
62	216	+	-	-	s	-	-	+	-	DCO
63	268	-	+	+	r	-	+	++	2	SceI Inactivation
64	268	-	+	+	r	-	-	+	2	NHEJ
65	216	+	-	-	s	-	-	+	-	DCO
66	216	+	-	-	s	-	-	+	-	DCO
67	268	-	+	+	r	-	-	+	2	NHEJ
68	216	+	-	-	s	-	-	+	-	DCO
69	216	+	-	-	s	-	-	+	-	DCO
70	268	-	+	+	s	+	-	+	1	ACO
71	268	-	+	+	r	-	+	+	2	Non-SceI digestion
72	216	+	-	-	s	-	-	+	-	DCO
73	268	-	+	+	r	-	-	+	2	NHEJ
74	268	-	+	+	r	-	-	+	1	GC
75	268	-	+	+	s	+	-	+	1	ACO
76	216	+	-	-	s	-	-	+		DCO
77	268	-	+	+	r	-	-	+	2	NHEJ
78	216	+	-	-	s	-	-	+	-	DCO
79	216	+	-	-	s	-	-	+	-	DCO
80	268	-	+	+	s	+	-	+	1	ACO
81	216	+	-	-	s	-	-	+	-	DCO
82	216	+	-	-	s	-	-	+	-	DCO
83	216	+	-	-	s	-	-	+	-	DCO
84	216	+	-	-	s	-	-	+	-	DCO
85	216	+	-	-	s	-	-	+	-	DCO
86	268	-	+	+	s	+	-	+	1	ACO
87	216	+	-	-	s	-	-	+	-	DCO
88	268	-	+	+	r	-	-	+	2	NHEJ
89	216	+	-	-	s	-	-	+	-	DCO
90	216	+	-	-	s	-	-	+	-	DCO
91	216	+	-	-	s	-	-	+	-	DCO
92	268	-	+	+	r	-	+	+	2	Non-SceI digestion
93	216	+	-	-	s	-	-	+	-	DCO
94	268	-	+	+	r	-	-	+	1	GC
95	216	+	-	-	s	-	-	+	-	DCO
96	216	+	-	-	s	-	-	+	-	DCO
97	216	+	-	-	s	-	-	+	-	DCO
98	216	+	-	-	s	-	-	+	-	DCO
99	216	+	-	-	s	-	-	+	-	DCO
100	268	-	+	+	r	-	-	+	2	NHEJ
Abbreviations: pSym (kb), Indicates the estimated size of the symbiotic plasmid in kilobases. (*), If the plasmid has a different size; F7 joinpoint, A PCR to amplify the recombinant version of repeat F7; F7a, A PCR that amplifies F7 repeat on position 202 kb; F7b, A PCR that amplifies F7 repeat on position 306 kb; Km, indicates if the strain is resistant (r) or sensitive (s) to Kanamycin; nifH, …

## Sheet: Suppl Table 5
Supplementary Table 5. Results of the analysis of CFNX55O1 pJN105mega transconjugants.
Isolate Number	pSymD (kb)	F7 joinpoint	F7a	F7b	Km	nifH	I-SceI site	M	AN	Class
1	268	-	+	+	s	+	-	+	1	ACO
2	216	+	-	-	s	-	-	+	-	DCO
3	216	+	-	-	s	-	-	+	-	DCO
4	216	+	-	-	s	-	-	+	-	DCO
5	268	-	+	+	r	-	-	+	2	NHEJ
6	216	+	-	-	s	-	-	+	-	DCO
7	268	-	+	+	r	-	+	+	2	Non-SceI digestion
8	216	+	-	-	s	-	-	+	-	DCO
9	216	+	-	-	s	-	-	+	-	DCO
10	216	+	-	-	s	-	-	+	-	DCO
11	268	-	+	+	s	+	-	+	1	ACO
12	268	-	+	+	r	-	-	+	2	NHEJ
13	216	+	-	-	s	-	-	+	-	DCO
14	268	-	+	+	r	-	-	+	2	NHEJ
15	216	+	-	-	s	-	-	+	-	DCO
16	268	-	+	+	s	+	-	+	1	ACO
17	216	+	-	-	s	-	-	+	-	DCO
18	268	-	+	+	r	-	-	+	2	NHEJ
19	268	-	+	+	r	-	+	++	2	SceI inactivation
20	268	-	+	+	s	+	-	+	1	ACO
21	268	-	+	+	r	-	-	+	1	NHEJ
22	268	-	+	+	s	+	-	+	1	ACO
23	216	+	-	-	s	-	-	+	-	DCO
24	216	+	-	-	s	-	-	+	-	DCO
25	268	-	+	+	r	-	-	+	2	NHEJ
26	216	+	-	-	s	-	-	+	-	DCO
27	268	-	+	+	r	-	-	+	2	NHEJ
28	216	+	-	-	s	-	-	+	-	DCO
29	268	-	+	+	r	-	-	+	1	GC
30	268	-	+	+	r	-	-	+	2	NHEJ
31	216	+	-	-	s	-	-	+	-	DCO
32	216	+	-	-	s	-	-	+	-	DCO
33	216	+	-	-	s	-	-	+	-	DCO
34	216	+	-	-	s	-	-	+	-	DCO
35	216	+	-	-	s	-	-	+	-	DCO
36	216	+	-	-	s	-	-	+	-	DCO
37	216	+	-	-	s	-	-	+	-	DCO
38	268	-	+	+	s	+	-	+	1	ACO
39	268	-	+	+	s	+	-	+	1	ACO
40	268	-	+	+	r	-	-	+	2	NHEJ
41	216	+	-	-	s	-	-	+	-	DCO
42	216	+	-	-	s	-	-	+	-	DCO
43	216	+	-	-	s	-	-	+	-	DCO
44	216	+	-	-	s	-	-	+	-	DCO
45	216	+	-	-	s	-	-	+	-	DCO
46	216	+	-	-	s	-	-	+	-	DCO
47	268	-	+	+	r	-	-	+	2	NHEJ
48	216	+	-	-	s	-	-	+	-	DCO
49	268	-	+	+	r	-	+	++	2	SceI inactivation
50	216	+	-	-	s	-	-	+	-	DCO
51	268	-	+	+	r	-	-	+	2	NHEJ
52	216	+	-	-	s	-	-	+	-	DCO
53	268	-	+	+	r	-	-	+	2	NHEJ
54	268	-	+	+	r	-	-	+	2	NHEJ
55	268	-	+	+	s	+	-	+	1	ACO
56	268	-	+	+	r	-	-	+	2	NHEJ
57	268	-	+	+	r	-	-	+	2	NHEJ
58	216	+	-	-	s	-	-	+	-	DCO
59	268	-	+	+	r	-	-	+	2	NHEJ
60	216	+	-	-	s	-	-	+	-	DCO
61	216	+	-	-	s	-	-	+	-	DCO
62	216	+	-	-	s	-	-	+	-	DCO
63	216	+	-	-	s	-	-	+	-	DCO
64	216	+	-	-	s	-	-	+	-	DCO
65	216	+	-	-	s	-	-	+	-	DCO
66	216	+	-	-	s	-	-	+	-	DCO
67	216	+	-	-	s	-	-	+	-	DCO
68	216	+	-	-	s	-	-	+	-	DCO
69	268	-	+	+	r	-	-	+	1	GC
70	216	+	-	-	s	-	-	+	-	DCO
71	216	+	-	-	s	-	-	+	-	DCO
72	216	+	-	-	s	-	-	+	-	DCO
73	216	+	-	-	s	-	-	+	-	DCO
74	268	-	+	+	r	-	-	+	2	NHEJ
75	268	-	+	+	s	+	-	+	1	ACO
76	268	-	+	+	r	-	-	+	2	NHEJ
77	268	-	+	+	r	-	-	+	1	GC
78	216	+	-	-	s	-	-	+	-	DCO
79	216	+	-	-	s	-	-	+	-	DCO
80	268	-	+	+	r	-	-	+	2	NHEJ
81	216	+	-	-	s	-	-	+	-	DCO
82	216	+	-	-	s	-	-	+	-	DCO
83	216	+	-	-	s	-	-	+	-	DCO
84	268	-	+	+	r	-	-	+	2	NHEJ
85	216	+	-	-	s	-	-	+	-	DCO
86	216	+	-	-	s	-	-	+	-	DCO
87	268	-	+	+	s	+	-	+	1	ACO
88	216	+	-	-	s	-	-	+	-	DCO
89	216	+	-	-	s	-	-	+	-	DCO
90	216	+	-	-	s	-	-	+	-	DCO
91	216	+	-	-	s	-	-	+	-	DCO
92	268	-	+	+	r	-	-	+	2	NHEJ
93	216	+	-	-	s	-	-	+	-	DCO
94	216	+	-	-	s	-	-	+	-	DCO
95	216	+	-	-	s	-	-	+	-	DCO
96	268	-	+	+	r	-	-	+	2	NHEJ
97	216	+	-	-	s	-	-	+	-	DCO
98	268	-	+	+	r	-	-	+	2	NHEJ
99	268	-	+	+	r	-	-	+	2	NHEJ
100	216	+	-	-	s	-	-	+	-	DCO
Abbreviations: pSym (kb), Indicates the estimated size of the symbiotic plasmid in kilobases; F7 joinpoint, A PCR to amplify the recombinant version of repeat F7; F7a, A PCR that amplifies F7 repeat on position 202 kb; F7b, A PCR that amplifies F7 repeat on position 306 kb; Km, indicates if the strain is resistant (r) or sensitive (s) to Kanamycin; nifH, a PCR to amplify the full-size nifH gene c…
